# Supplementary material for: The Role of Food Insecurity and Dietary Diversity on Recovery from Wasting among Hospitalized Children Aged 6–23 Months in Sub-Saharan Africa and South Asia
Source: Nutrients. 2022 Aug 24;14(17):3481. doi: 10.3390/nu14173481 (PMC9460249; doi:10.3390/nu14173481)
Supplement: Supplementary file 1 [file nutrients-14-03481-s001.zip]

Archive with 1 entries (1 files):
- nutrients-1820385-supplementary.pdf
